# Supplementary material for: Neurochondrin drives colorectal cancer progression by modulating the PODXL–Ezrin axis and mitochondrial function
Source: Cell Death Dis. 2026 Apr 17;17(1):511. doi: 10.1038/s41419-026-08747-5 (PMC13216627; doi:10.1038/s41419-026-08747-5)
Supplement: Supplementary file 4 — Supplementary Table S1 [file 41419_2026_8747_MOESM4_ESM.xlsx]

## Sheet: Hoja1
0619A254	19B17155	2019-07-18	H	76
0619A184	19B10981	2019-05-09	H	87
0619A077	19B9239	2019-04-12	H	73
0619A364	19B25614	2019-11-11	H	47
0619A388	19B28051	2019-12-05	M	62
0619A366	19B25754	2019-11-12	H	80
0619A390	19B28613	2019-12-13	M	62

## Sheet: Hoja2
Supplementary Table 1. Patient sample information
Sample	Male (M), Female (F)	Age (years)	CRC Stage
254	M	76	I
184	M	87	II
077	M	73	II
364	M	47	III
388	F	62	III
366	M	80	IV
390	F	62	IV
