# Supplementary material for: Neurochondrin drives colorectal cancer progression by modulating the PODXL–Ezrin axis and mitochondrial function
Source: Cell Death Dis. 2026 Apr 17;17(1):511. doi: 10.1038/s41419-026-08747-5 (PMC13216627; doi:10.1038/s41419-026-08747-5)
Supplement: Supplementary file 5 — Supplementary Table S2 [file 41419_2026_8747_MOESM5_ESM.xlsx]

## Sheet: Hoja1
Supplementary Table 2. List of antibodies and reactives used
Primary antibodies
	Supplier	Reference	Application	Dilution	Secondary antibody (1:1000)
C1GALTC1	Santa Cruz Biotechnology	sc-100745	WB	1:1000	GAR
EZR	Biorbyt	orb127488	WB, IF	1:1000, 1:50	GAR
FAK	MyBiosource	44-596	IF	1:100	GAR
GAPDH	Santa Cruz Biotechnology	sc-32233	WB	1:2000	GAM
MSN	Sigma Aldrich	HPA011135	WB, IF	1:1000, 1:50	GAR
NCDN	Biorbyt	orb417847	WB	1:2000	GAR
NCDN	Santa Cruz Biotechnology	sc-398588	IF, IHC	1:100; 1:100	GAM
pEGFR	Cell signaling	CS3777	WB	1:1000	GAR
PODXL	ABclonal	A4554	WB	1:1000	GAR
PODXL	Proteintech	18150-1-AP	IF	1:50	GAR
PROM1	Origene	TA813574S	WB	1:1000	GAM
RALY	ABclonal	A11814	WB	1:1000	GAR
RBMX	ABclonal	A15436	WB	1:1000	GAR
RDX	ABclonal	A14777	WB, IF	1:1000, 1:50	GAR
SLC44A1	ABclonal	A15413	WB	1:1000	GAR
Total OXPHOS Human	Abcam	ab110411	WB	1:1000	GAM
Secondary reagents
	Supplier	Reference	Application	Dilution
Goat Anti-Mouse-HRP	Sigma Aldrich	A4416	WB	1:1000
Goat Anti-Rabbit-HRP	Sigma Aldrich	A6154	WB	1:1000
Alexa Fluor 555 goat anti-Mouse IgG (H+L)	Invitrogen	A21422	IF	1:500
Goat Anti-Rabbit IgG-AF647	SouthernBiotech	4030-31	IF	1:500
Phalloidin-Atto 480	Sigma Aldrich	19083	IF	1:600
Hoescht	Thermo Fisher Scientific	62249	IF	1:1000
CellTracker™ Orange CMTMR	Invitrogen	C2927	IF	1:1000
GAR: Goat Anti Rabbit-HRP; GAM: Goat Anti-Mouse-HRP
