# Supplementary material for: Neurochondrin drives colorectal cancer progression by modulating the PODXL–Ezrin axis and mitochondrial function
Source: Cell Death Dis. 2026 Apr 17;17(1):511. doi: 10.1038/s41419-026-08747-5 (PMC13216627; doi:10.1038/s41419-026-08747-5)
Supplement: Supplementary file 6 — Supplementary Table S3 [file 41419_2026_8747_MOESM6_ESM.xlsx]

## Sheet: Hoja1
Supplementary Table 3. List of oligonucleotides used.
Gene	Sequence (5'-3')
EGFR	AACACCCTGGTCTGGAAGTACG	TCGTTGGACAGCCTTCAAGACC
MSN	CTGATGGAGAGGCTGAAGCAGA	ACGCTTCCGTTCCTGCTCAAGT
NCDN	TGCTGCCACATCTTCCTCAACC	GCCACATTAGCAGCCAGAAGCA
PODXL	CCTGAACCTCACAGGAAACACC	TGGAACAGATGCCAGCCGTATG
TGF-β	ACCGGCCTTTCCTGCTTCTCA	CGCCCGGGTTATGCTGGTTGT
Human GAPDH homing	CGGCCATCACGCCACAGTTTC	GGCTGAGAACGGGAAGCTTGT
Murine ß-Actin homing	CATGTACGTAGCCATCCAGGC	CTCTTTGATGTCACGCACGAT
