# Supplementary material for: Neurochondrin drives colorectal cancer progression by modulating the PODXL–Ezrin axis and mitochondrial function
Source: Cell Death Dis. 2026 Apr 17;17(1):511. doi: 10.1038/s41419-026-08747-5 (PMC13216627; doi:10.1038/s41419-026-08747-5)
Supplement: Supplementary file 7 — Supplementary Table S4 [file 41419_2026_8747_MOESM7_ESM.xlsx]

## Sheet: proteinGroups
Supplementary Table 4. List of identified proteins by immunoprecipitation followed by mass-spectrometry to identify NCDN interactors
Protein IDs	Protein names	Gene names	Unique peptides anti-NCDN antibody condition	Unique peptides control condition	MS/MS count
P09651;A0A2R8Y4L2;Q32P51	Heterogeneous nuclear ribonucleoprotein A1;Heterogeneous nuclear ribonucleoprotein A1, N-terminally processed;Heterogeneous nuclear ribonucleoprotein A1-like 2	HNRNPA1;HNRNPA1L2	2	1	6
B9A064	Immunoglobulin lambda-like polypeptide 5	IGLL5	1	0	6
O14795;Q8NB66;Q9UPW8	Protein unc-13 homolog B;Protein unc-13 homolog C;Protein unc-13 homolog A	UNC13B;UNC13C;UNC13A	1	0	0
O43175	D-3-phosphoglycerate dehydrogenase	PHGDH	1	0	1
O43707;P12814	Alpha-actinin-4;Alpha-actinin-1	ACTN4;ACTN1	1	1	2
P33778;Q99880;Q93079;Q99877;Q16778;P62807;P58876;O60814;Q5QNW6;P23527;Q99879;Q8N257;P57053;P06899;Q96A08;A0A2R8Y619	Histone H2B type 1-B;Histone H2B type 1-L;Histone H2B type 1-H;Histone H2B type 1-N;Histone H2B type 2-E;Histone H2B type 1-C/E/F/G/I;Histone H2B type 1-D;Histone H2B type 1-K;Histone H2B type 2-F;Histone H2B type 1-O;Histone H2B type 1-M;Histone H2B type 3-B;Histone H2B type F-S;Histone H2B type 1-J;Histone H2B type 1-A	HIST1H2BB;HIST1H2BL;HIST1H2BH;HIST1H2BN;HIST2H2BE;HIST1H2BC;HIST1H2BD;HIST1H2BK;HIST2H2BF;HIST1H2BO;HIST1H2BM;HIST3H2BB;H2BFS;HIST1H2BJ;HIST1H2BA	2	1	4
O75223	Gamma-glutamylcyclotransferase	GGCT	1	0	1
O75369	Filamin-B	FLNB	1	0	1
O94779	Contactin-5	CNTN5	1	0	0
O95994;Q8TD06	Anterior gradient protein 2 homolog	AGR2	3	3	14
P00338	L-lactate dehydrogenase A chain	LDHA	2	0	2
P00558;P07205	Phosphoglycerate kinase 1	PGK1	4	2	10
P01857;P01860	Ig gamma-1 chain C region;Ig gamma-3 chain C region	IGHG1;IGHG3	0	2	2
P02545	Prelamin-A/C;Lamin-A/C	LMNA	3	8	14
P04075	Fructose-bisphosphate aldolase A	ALDOA	6	3	13
P04083	Annexin A1	ANXA1	2	1	4
P04264	Keratin, type II cytoskeletal 1	KRT1	1	1	498
P04406	Glyceraldehyde-3-phosphate dehydrogenase	GAPDH	6	6	30
Q6FI13;P0C0S8;Q99878;Q9BTM1;Q16777;Q93077;Q7L7L0;P04908;Q96KK5;P20671;P16104;Q8IUE6;Q71UI9;P0C0S5;Q96QV6	Histone H2A type 2-A;Histone H2A type 1;Histone H2A type 1-J;Histone H2A.J;Histone H2A type 2-C;Histone H2A type 1-C;Histone H2A type 3;Histone H2A type 1-B/E;Histone H2A type 1-H;Histone H2A type 1-D;Histone H2AX;Histone H2A type 2-B;Histone H2A.V;Histone H2A.Z;Histone H2A type 1-A	HIST2H2AA3;HIST1H2AG;HIST1H2AJ;H2AFJ;HIST2H2AC;HIST1H2AC;HIST3H2A;HIST1H2AB;HIST1H2AH;HIST1H2AD;H2AFX;HIST2H2AB;H2AFV;H2AFZ;HIST1H2AA	2	2	12
P05141	ADP/ATP translocase 2;ADP/ATP translocase 2, N-terminally processed	SLC25A5	2	0	2
P05783	Keratin, type I cytoskeletal 18	KRT18	2	2	14
P06312	Ig kappa chain V-IV region	IGKV4-1	1	0	7
P06454	Prothymosin alpha;Prothymosin alpha, N-terminally processed;Thymosin alpha-1	PTMA	1	1	6
P06576	ATP synthase subunit beta, mitochondrial	ATP5B	2	2	3
P06733;P13929;P09104	Alpha-enolase	ENO1	7	6	25
P06748	Nucleophosmin	NPM1	4	3	11
P07195	L-lactate dehydrogenase B chain	LDHB	1	1	2
P07355;A6NMY6	Annexin A2	ANXA2	6	4	18
P07737	Profilin-1	PFN1	1	0	3
P07900	Heat shock protein HSP 90-alpha	HSP90AA1	2	1	12
P08238;Q14568;Q58FF7;Q58FF6	Heat shock protein HSP 90-beta	HSP90AB1	2	1	5
P08708	40S ribosomal protein S17	RPS17	0	1	1
P08758	Annexin A5	ANXA5	1	0	1
P0CG48;P0CG47;P62979;P62987	Polyubiquitin-C;Ubiquitin;Polyubiquitin-B;Ubiquitin;Ubiquitin-40S ribosomal protein S27a;Ubiquitin;40S ribosomal protein S27a;Ubiquitin-60S ribosomal protein L40;Ubiquitin;60S ribosomal protein L40	UBC;UBB;RPS27A;UBA52	2	2	8
P0DMV8;P0DMV9;P34931	Heat shock 70 kDa protein 1A;Heat shock 70 kDa protein 1B;Heat shock 70 kDa protein 1-like	HSPA1A;HSPA1B;HSPA1L	2	1	4
P10412;P16402;Q02539;P22492	Histone H1.4;Histone H1.3;Histone H1.1;Histone H1t	HIST1H1E;HIST1H1D;HIST1H1A;HIST1H1T	1	0	21
P10809	60 kDa heat shock protein, mitochondrial	HSPD1	11	11	41
P11021	78 kDa glucose-regulated protein	HSPA5	4	9	19
P11142;P54652	Heat shock cognate 71 kDa protein	HSPA8	9	16	61
P12236;P12235	ADP/ATP translocase 3;ADP/ATP translocase 3, N-terminally processed;ADP/ATP translocase 1	SLC25A6;SLC25A4	1	1	2
P14618;P30613	Pyruvate kinase PKM	PKM	10	8	32
P14625	Endoplasmin	HSP90B1	2	1	4
P15924	Desmoplakin	DSP	4	2	5
P16401	Histone H1.5	HIST1H1B	2	2	2
P16403	Histone H1.2	HIST1H1C	0	1	1
P17066;P48741	Heat shock 70 kDa protein 6;Putative heat shock 70 kDa protein 7	HSPA6;HSPA7	1	1	7
P18124	60S ribosomal protein L7	RPL7	2	3	7
P19338	Nucleolin	NCL	2	3	5
P20700	Lamin-B1	LMNB1	0	1	2
P21333;Q14315	Filamin-A;Filamin-C	FLNA;FLNC	1	0	2
P22314	Ubiquitin-like modifier-activating enzyme 1	UBA1	1	1	2
P22626	Heterogeneous nuclear ribonucleoproteins A2/B1	HNRNPA2B1	1	2	4
P23528;Q9Y281	Cofilin-1	CFL1	3	3	9
P25705	ATP synthase subunit alpha, mitochondrial	ATP5A1	2	0	2
P26006	Integrin alpha-3;Integrin alpha-3 heavy chain;Integrin alpha-3 light chain	ITGA3	1	0	1
P26599	Polypyrimidine tract-binding protein 1	PTBP1	1	2	3
P26641	Elongation factor 1-gamma	EEF1G	1	1	2
P29401	Transketolase	TKT	2	0	2
P30101	Protein disulfide-isomerase A3	PDIA3	0	1	1
Q86SG5;P31151	Protein S100-A7A;Protein S100-A7	S100A7A;S100A7	1	0	1
P31153;Q00266	S-adenosylmethionine synthase isoform type-2;S-adenosylmethionine synthase isoform type-1	MAT2A;MAT1A	1	0	2
P31943	Heterogeneous nuclear ribonucleoprotein H;Heterogeneous nuclear ribonucleoprotein H, N-terminally processed	HNRNPH1	1	0	1
P35527	Keratin, type I cytoskeletal 9	KRT9	1	1	282
P38646	Stress-70 protein, mitochondrial	HSPA9	8	16	43
P38919	Eukaryotic initiation factor 4A-III;Eukaryotic initiation factor 4A-III, N-terminally processed	EIF4A3	0	1	1
P40926	Malate dehydrogenase, mitochondrial	MDH2	1	1	2
P46783;Q9NQ39	40S ribosomal protein S10;Putative 40S ribosomal protein S10-like	RPS10;RPS10P5	1	1	4
P46940	Ras GTPase-activating-like protein IQGAP1	IQGAP1	1	1	2
P47914	60S ribosomal protein L29	RPL29	1	1	2
P49411	Elongation factor Tu, mitochondrial	TUFM	2	1	2
P50991	T-complex protein 1 subunit delta	CCT4	0	1	1
P52292	Importin subunit alpha-1	KPNA2	1	0	1
P52597	Heterogeneous nuclear ribonucleoprotein F;Heterogeneous nuclear ribonucleoprotein F, N-terminally processed	HNRNPF	1	0	1
Q00610;P53675	Clathrin heavy chain 1;Clathrin heavy chain 2	CLTC;CLTCL1	0	1	0
P55795	Heterogeneous nuclear ribonucleoprotein H2	HNRNPH2	0	1	1
P56470	Galectin-4	LGALS4	1	0	1
P60174	Triosephosphate isomerase	TPI1	2	3	4
P60709;P63261;Q6S8J3;A5A3E0;P0CG38;P0CG39;Q9BYX7;Q562R1	Actin, cytoplasmic 1;Actin, cytoplasmic 1, N-terminally processed;Actin, cytoplasmic 2;Actin, cytoplasmic 2, N-terminally processed	ACTB;ACTG1	6	3	63
P60842;Q14240	Eukaryotic initiation factor 4A-I;Eukaryotic initiation factor 4A-II;Eukaryotic initiation factor 4A-II, N-terminally processed	EIF4A1;EIF4A2	2	1	5
P61626	Lysozyme C	LYZ	1	0	1
P61927	60S ribosomal protein L37	RPL37	0	1	5
P61978	Heterogeneous nuclear ribonucleoprotein K	HNRNPK	1	1	2
P62072	Mitochondrial import inner membrane translocase subunit Tim10	TIMM10	1	0	1
P62280	40S ribosomal protein S11	RPS11	1	1	4
P62805	Histone H4	HIST1H4A	3	3	11
P62826	GTP-binding nuclear protein Ran	RAN	1	1	2
P62841	40S ribosomal protein S15	RPS15	0	1	1
P62861	40S ribosomal protein S30	FAU	1	1	2
P62917	60S ribosomal protein L8	RPL8	1	1	3
P62937	Peptidyl-prolyl cis-trans isomerase A;Peptidyl-prolyl cis-trans isomerase A, N-terminally processed	PPIA	1	2	4
P63104	14-3-3 protein zeta/delta	YWHAZ	1	1	3
P67809;P16989;Q9Y2T7	Nuclease-sensitive element-binding protein 1;Y-box-binding protein 3;Y-box-binding protein 2	YBX1;YBX3;YBX2	2	1	3
P68133;P68032;P62736;P63267	Actin, alpha skeletal muscle;Actin, alpha cardiac muscle 1;Actin, aortic smooth muscle;Actin, gamma-enteric smooth muscle	ACTA1;ACTC1;ACTA2;ACTG2	1	1	3
P68104;Q5VTE0;Q05639	Elongation factor 1-alpha 1;Putative elongation factor 1-alpha-like 3;Elongation factor 1-alpha 2	EEF1A1;EEF1A1P5;EEF1A2	3	3	17
P68363;Q71U36;Q9BQE3;P0DPH8;P0DPH7;P68366;Q6PEY2;Q9NY65	Tubulin alpha-1B chain;Tubulin alpha-1A chain;Tubulin alpha-1C chain;Tubulin alpha-4A chain;Tubulin alpha-3E chain	TUBA1B;TUBA1A;TUBA1C;TUBA4A;TUBA3E	5	1	9
P68371;P04350;Q13509;P07437;Q3ZCM7	Tubulin beta-4B chain;Tubulin beta-4A chain;Tubulin beta-3 chain	TUBB4B;TUBB4A;TUBB3	3	3	4
P78371	T-complex protein 1 subunit beta	CCT2	3	0	5
P81605	Dermcidin;Survival-promoting peptide;DCD-1	DCD	2	1	8
Q13185;P83916	Chromobox protein homolog 3;Chromobox protein homolog 1	CBX3;CBX1	0	1	1
P84098	60S ribosomal protein L19	RPL19	1	1	6
P98160	Basement membrane-specific heparan sulfate proteoglycan core protein;Endorepellin;LG3 peptide	HSPG2	1	0	0
Q00325	Phosphate carrier protein, mitochondrial	SLC25A3	0	1	1
Q00839	Heterogeneous nuclear ribonucleoprotein U	HNRNPU	0	1	1
Q01469	Fatty acid-binding protein, epidermal	FABP5	1	1	3
Q02413	Desmoglein-1	DSG1	2	0	3
Q02952	A-kinase anchor protein 12	AKAP12	1	0	1
Q06830;Q13162	Peroxiredoxin-1;Peroxiredoxin-4	PRDX1;PRDX4	1	0	1
Q07020	60S ribosomal protein L18	RPL18	1	1	2
Q08554	Desmocollin-1	DSC1	1	0	2
Q13126	S-methyl-5-thioadenosine phosphorylase	MTAP	1	1	2
Q15149	Plectin	PLEC	1	0	1
Q16531	DNA damage-binding protein 1	DDB1	1	0	1
Q5TAX3	Terminal uridylyltransferase 4	ZCCHC11	1	0	0
Q8NF91	Nesprin-1	SYNE1	1	0	0
Q8TE73	Dynein heavy chain 5, axonemal	DNAH5	1	0	0
Q9H0U4;Q92928	Ras-related protein Rab-1B;Putative Ras-related protein Rab-1C	RAB1B;RAB1C	0	1	1
Q96P63	Serpin B12	SERPINB12	1	1	2
Q96QA5	Gasdermin-A	GSDMA	1	0	1
Q99832	T-complex protein 1 subunit eta	CCT7	0	1	1
Q9HB58	Sp110 nuclear body protein	SP110	1	0	3
Q9Y2Z0	Suppressor of G2 allele of SKP1 homolog	SUGT1	1	0	1
